# Supplementary material for: Application research of “Script Killing” immersive teaching method based on cross-experimental design during emergency department residency training rotations
Source: PLoS One. 2026 Aug 3;21(8):e0355170. doi: 10.1371/journal.pone.0355170 (PMC13432151; doi:10.1371/journal.pone.0355170)
Supplement: S1 File — (XLSX) [file pone.0355170.s001.xlsx]

## Sheet: Phase I
Group	No.	AGE	Gender	Ethnicity	The only child	Place of residence	Teaching Attitude	Teaching Content	Teaching Methods	Teaching Effectiveness	Self-evaluation	Total Score	Theory	Skill	Physician-to-Patient Score	Patient-to-Physician Score	Total Score
Group A	Group A
1	1	26	F	Han	isn't	rural	17	17	18	19	-5	66	73	75	4	5	9
1	2	25	M	Han	is	urban	18	19	16	17	2	72	78	68	5	5	10
1	3	25	M	Han	isn't	urban	18	18	17	21	2	76	73	73	5	5	10
1	4	25	F	Han	is	urban	19	17	18	17	-3	68	72	81	4	4	8
1	5	25	F	Han	is	urban	18	19	20	18	0	75	76	71	5	5	10
1	6	26	F	Han	isn't	urban	19	18	19	17	-2	71	68	91	5	5	10
1	7	25	F	Han	isn't	urban	19	19	18	19	2	77	81	72	4	3	7
1	8	26	M	Han	isn't	urban	17	18	18	17	4	74	69	80	5	3	8
1	9	26	F	Han	isn't	rural	19	18	17	19	4	77	73	74	3	3	6
1	10	25	F	Han	is	rural	19	19	19	18	-5	70	73	77	5	4	9
1	11	25	M	Han	is	urban	19	21	16	19	5	80	82	70	5	3	8
1	12	25	M	Han	isn't	rural	19	19	19	17	0	74	77	81	4	4	8
1	13	25	M	Han	isn't	rural	20	18	15	20	1	74	74	72	2	3	5
1	14	24	M	Han	is	urban	22	22	20	21	-1	84	63	66	3	3	6
1	15	25	F	Han	isn't	urban	19	19	16	19	-5	68	86	77	4	4	8
Group B	Group B
2	1	26	F	Han	isn't	urban	22	19	22	20	-1	82	89	80	4	3	7
2	2	25	M	Han	isn't	rural	20	19	20	19	2	80	82	91	5	4	9
2	3	25	F	Han	is	rural	21	22	22	20	4	89	72	89	5	5	10
2	4	26	M	Han	isn't	urban	22	20	21	20	-2	81	87	73	4	4	8
2	5	25	F	Han	isn't	urban	21	23	22	22	0	88	84	76	4	4	8
2	6	26	M	Han	is	urban	21	20	23	23	3	90	75	88	5	5	10
2	7	25	M	Han	isn't	rural	22	21	22	22	-1	86	72	73	5	5	10
2	8	25	F	Han	is	rural	19	21	21	20	-1	80	73	84	5	5	10
2	9	25	F	Han	isn't	urban	22	21	20	20	-4	79	79	75	5	4	9
2	10	25	M	Han	isn't	urban	19	22	22	21	-4	80	76	75	4	3	7
2	11	26	M	Other	is	urban	21	21	23	21	2	88	81	78	5	4	9
2	12	25	F	Han	isn't	rural	20	21	20	20	-3	78	84	78	5	5	10
2	13	25	F	Han	isn't	urban	20	19	22	22	5	88	75	85	3	4	7
2	14	25	M	Han	is	rural	20	21	22	22	-5	80	84	77	3	3	6
2	15	26	F	Han	isn't	urban	22	19	20	19	5	85	84	86	3	4	7

## Sheet: Phase II
Group	No.	Teaching Attitude	Teaching Content	Teaching Methods	Teaching Effectiveness	Self-evaluation	Total Score	Theory	Skill
Group A	Group A
1	1	23	21	25	19	-1	87	84	84
1	2	20	19	23	21	-2	81	83	86
1	3	21	20	18	22	2	83	85	85
1	4	22	20	20	19	2	83	86	81
1	5	21	20	25	21	-3	84	78	83
1	6	20	22	25	20	-2	85	76	85
1	7	20	20	13	21	3	77	77	94
1	8	21	19	16	21	0	77	81	81
1	9	21	20	23	21	2	87	88	80
1	10	21	23	25	21	-2	88	90	77
1	11	20	20	20	20	3	83	72	86
1	12	19	22	22	20	-2	81	71	80
1	13	21	20	19	23	-3	80	84	67
1	14	22	20	25	21	-3	85	81	76
1	15	19	22	25	19	5	90	82	85
Group B	Group B
2	1	19	19	18	19	2	77	68	72
2	2	17	18	16	17	-3	65	74	73
2	3	20	20	19	20	4	83	75	82
2	4	17	18	16	17	1	69	79	79
2	5	18	19	18	19	3	77	80	74
2	6	19	18	16	16	-1	68	78	87
2	7	19	19	17	18	2	75	76	67
2	8	20	20	18	19	-4	73	68	74
2	9	21	20	21	21	-4	79	64	72
2	10	20	19	19	19	-3	74	76	75
2	11	17	16	17	18	4	72	66	74
2	12	17	20	18	19	0	74	70	85
2	13	18	16	15	16	3	68	77	75
2	14	20	18	18	19	0	75	79	67
2	15	19	18	17	18	-4	68	83	66
